# Supplementary material for: Identification and Expression Analysis of the Genes Involved in the Raffinose Family Oligosaccharides Pathway of Phaseolus vulgaris and Glycine max
Source: Plants (Basel). 2021 Jul 16;10(7):1465. doi: 10.3390/plants10071465 (PMC8309293; doi:10.3390/plants10071465)
Supplement: Supplementary file 1 [file plants-10-01465-s001.zip]

Archive with 1 entries (1 files):
- plants-1277156-supplementary.pdf
